# Supplementary material for: Hydrotreated vegetable oil migrates through soil and degrades faster than fossil diesel and hydrotreated vegetable oil-fossil diesel blend
Source: Environ Sci Pollut Res Int. 2024 Aug 23;31(40):53177–92. doi: 10.1007/s11356-024-34760-2 (PMC11379761; doi:10.1007/s11356-024-34760-2)
Supplement: Supplementary file 1 — Supplementary file1 (XLSX 11 KB) [file 11356_2024_34760_MOESM1_ESM.xlsx]

## Sheet: Sheet1
Hydrotreated vegetable oil migrates through soil and degrades faster than petroleum diesel and hydrotreated vegetable oil-petroleum diesel blend
Environmental Science and Pollution Research
Katariina Lahti-Leikasa; Emilia Niemistöa; Harri Talvenmäkia; Niina Saartamaa; Yan Suna; Leon Merciera.; Martin Romantschuka
a Faculty of Biological and Environmental Sciences, University of Helsinki, Niemenkatu 73, 15140 Lahti, Finland
Corresponding author: Katariina Lahti-Leikas, Faculty of Biological and Environmental Sciences, University of Helsinki, Niemenkatu 73, 15140 Lahti, Finland (katariina.lahti@helsinki.fi)
Supplement 1. Results of linear regression for the percolated HVO, HVO15, and diesel LNAPL in the LNAPL migration experiment conducted in wet soil (experiment 1).
Predictors	Estimates	CI	p
(Intercept)	-0.56	-1.68 – 0.57	0.327
HVO0 LNAPL amount v. diesel LNAPL amount	0.26	0.12 – 0.39	<0.001
HVO0 LNAPL amount v. HVO15 LNAPL amount	0.37	0.23 – 0.50	<0.001
HVO15 LNAPL amount v. diesel LNAPL amount	-0.11	-0.25 – 0.03	0.125
Volume of the percolated water	0.11	-0.13 – 0.35	0.37
