# Supplementary material for: Hydrotreated vegetable oil migrates through soil and degrades faster than fossil diesel and hydrotreated vegetable oil-fossil diesel blend
Source: Environ Sci Pollut Res Int. 2024 Aug 23;31(40):53177–92. doi: 10.1007/s11356-024-34760-2 (PMC11379761; doi:10.1007/s11356-024-34760-2)
Supplement: Supplementary file 2 — Supplementary file2 (XLSX 11 KB) [file 11356_2024_34760_MOESM2_ESM.xlsx]

## Sheet: Sheet1
Hydrotreated vegetable oil migrates through soil and degrades faster than petroleum diesel and hydrotreated vegetable oil-petroleum diesel blend
Environmental Science and Pollution Research
Katariina Lahti-Leikasa; Emilia Niemistöa; Harri Talvenmäkia; Niina Saartamaa; Yan Suna; Leon Merciera.; Martin Romantschuka
a Faculty of Biological and Environmental Sciences, University of Helsinki, Niemenkatu 73, 15140 Lahti, Finland
Corresponding author: Katariina Lahti-Leikas, Faculty of Biological and Environmental Sciences, University of Helsinki, Niemenkatu 73, 15140 Lahti, Finland (katariina.lahti@helsinki.fi)
Supplement 4. Results of linear regression for the migration depth of HVO, HVO15, and diesel LNAPL in the LNAPL migration experiment in dry soil (experiment 1).
Predictors	Estimates	CI	p
(Intercept)	3.29	3.27 – 3.30	<0.001
HVO0 LNAPL distance v. diesel LNAPL distance	0.03	0.02 – 0.05	<0.001
HVO0 LNAPL distance v. HVO15 LNAPL distance	0.03	0.02 – 0.04	<0.001
HVO15 LNAPL distance v. diesel LNAPL distance	0	-0.01 – 0.01	0.831
