# Supplementary material for: Hydrotreated vegetable oil migrates through soil and degrades faster than fossil diesel and hydrotreated vegetable oil-fossil diesel blend
Source: Environ Sci Pollut Res Int. 2024 Aug 23;31(40):53177–92. doi: 10.1007/s11356-024-34760-2 (PMC11379761; doi:10.1007/s11356-024-34760-2)
Supplement: Supplementary file 3 — Supplementary file3 (XLSX 11 KB) [file 11356_2024_34760_MOESM3_ESM.xlsx]

## Sheet: Sheet1
Hydrotreated vegetable oil migrates through soil and degrades faster than petroleum diesel and hydrotreated vegetable oil-petroleum diesel blend
Environmental Science and Pollution Research
Katariina Lahti-Leikasa; Emilia Niemistöa; Harri Talvenmäkia; Niina Saartamaa; Yan Suna; Leon Merciera.; Martin Romantschuka
a Faculty of Biological and Environmental Sciences, University of Helsinki, Niemenkatu 73, 15140 Lahti, Finland
Corresponding author: Katariina Lahti-Leikas, Faculty of Biological and Environmental Sciences, University of Helsinki, Niemenkatu 73, 15140 Lahti, Finland (katariina.lahti@helsinki.fi)
Supplement 3. Results of linear regression for the percolated HVO, HVO15, and diesel LNAPL in the LNAPL migration experiment conducted in dry soil (experiment 1).
Predictors	Estimates	CI	p
(Intercept)	0.04	-0.08 – 0.17	0.501
HVO0 LNAPL amount v. diesel LNAPL amount	-0.12	-0.21 – -0.02	0.022
HVO0 LNAPL amount v. HVO15 LNAPL amount	-0.1	-0.20 – -0.01	0.039
HVO15 LNAPL amount v. diesel LNAPL amount	-0.01	-0.11 – 0.08	0.814
Volume of the percolated water	-0.29	-0.47 – -0.11	0.002
