# Supplementary material for: Hydrotreated vegetable oil migrates through soil and degrades faster than fossil diesel and hydrotreated vegetable oil-fossil diesel blend
Source: Environ Sci Pollut Res Int. 2024 Aug 23;31(40):53177–92. doi: 10.1007/s11356-024-34760-2 (PMC11379761; doi:10.1007/s11356-024-34760-2)
Supplement: Supplementary file 4 — Supplementary file4 (XLSX 11 KB) [file 11356_2024_34760_MOESM4_ESM.xlsx]

## Sheet: Sheet1
Hydrotreated vegetable oil migrates through soil and degrades faster than petroleum diesel and hydrotreated vegetable oil-petroleum diesel blend
Environmental Science and Pollution Research
Katariina Lahti-Leikasa; Emilia Niemistöa; Harri Talvenmäkia; Niina Saartamaa; Yan Suna; Leon Merciera.; Martin Romantschuka
a Faculty of Biological and Environmental Sciences, University of Helsinki, Niemenkatu 73, 15140 Lahti, Finland
Corresponding author: Katariina Lahti-Leikas, Faculty of Biological and Environmental Sciences, University of Helsinki, Niemenkatu 73, 15140 Lahti, Finland (katariina.lahti@helsinki.fi)
Supplement 4. Results of linear regression for the HVO, HVO15 and diesel concentrations (C10-C40 mg) in the leachate of soil columns exposed to natural attenuation and biositmulation in the laboratory-scale biostimulation experiment (experiment 2).
Predictors	Estimates	Cl	P
(Intercept)	0.65	0.22 – 1.08	0.003
HVO15 concentration vs. HVO concentration	-0.97	-1.15 – -0.80	<0.001
Diesel concentration vs. HVO concentration	-0.4	-0.57 – -0.23	<0.001
Natural attenuation vs. biostimulation	0.65	0.51 – 0.79	<0.001
Volume of the water percolated through the soil	0.01	0.00 – 0.01	0.026
