# Supplementary material for: Hydrotreated vegetable oil migrates through soil and degrades faster than fossil diesel and hydrotreated vegetable oil-fossil diesel blend
Source: Environ Sci Pollut Res Int. 2024 Aug 23;31(40):53177–92. doi: 10.1007/s11356-024-34760-2 (PMC11379761; doi:10.1007/s11356-024-34760-2)
Supplement: Supplementary file 5 — Supplementary file5 (XLSX 11 KB) [file 11356_2024_34760_MOESM5_ESM.xlsx]

## Sheet: Sheet1
Hydrotreated vegetable oil migrates through soil and degrades faster than petroleum diesel and hydrotreated vegetable oil-petroleum diesel blend
Environmental Science and Pollution Research
Katariina Lahti-Leikasa; Emilia Niemistöa; Harri Talvenmäkia; Niina Saartamaa; Yan Suna; Leon Merciera.; Martin Romantschuka
a Faculty of Biological and Environmental Sciences, University of Helsinki, Niemenkatu 73, 15140 Lahti, Finland
Corresponding author: Katariina Lahti-Leikas, Faculty of Biological and Environmental Sciences, University of Helsinki, Niemenkatu 73, 15140 Lahti, Finland (katariina.lahti@helsinki.fi)
Supplement 5. Results of linear regression for the HVO, HVO15, and diesel concentrations (C10-C40 mg/kg DW) in soil subjected to natural attenuation and biostimulation in the laboratory-scale biostimulation experiment (experiment 2).
Predictors	Estimates	CI	p
(Intercept)	15972	-16487.28 – 48431.24	0.335
HVO15 concentration vs. HVO concentration	1491.21	-72.89 – 3055.30	0.062
Diesel concentration vs. HVO concentration	-652.74	-2246.31 – 940.83	0.422
Soil upper Layer vs. lower layer	2185.24	913.81 – 3456.66	0.001
Natural attenuation vs. biostimulation	68.4	-1223.08 – 1359.88	0.917
pH	-691.23	-5924.37 – 4541.91	0.796
